# Supplementary material for: Exome Sequencing Identifies Early Gastric Carcinoma as an Early Stage of Advanced Gastric Cancer
Source: PLoS One. 2013 Dec 23;8(12):e82770. doi: 10.1371/journal.pone.0082770 (PMC3871845; doi:10.1371/journal.pone.0082770)
Supplement: Table S5 — DAVID pathway analysis of the 268 overlapping genes between early and advanced gastric cancers. (XLS) [file pone.0082770.s005.xls]

## Sheet: S5
Supplementary Table 5. DAVID pathway analysis of the 268 overlapping genes between early and advanced gastric cancers.
Term	Count	%	P value	Genes	Fold Enrichment	Bonferroni	Benjamini	FDR
GO:0003779~actin binding	24	9.02256	3.23782e-09	VPS18, SHROOM3, MYH15, MYO3A, CLMN, MYO1E, DIAPH2, UTRN, MYH7, ACTN2, TTN, FLNC, EPB41L3, FMN2, PPP1R9A, SYNE1, SYNE2, MACF1, DMD, MYO16, MKL2, ADD3, FHOD1, SPTB	4.50851	1.51854e-06	1.51854e-06	4.62062e-06
GO:0005856~cytoskeleton	45	16.9173	5.8412e-07	PARD3, MYH15, SHROOM3, UTRN, TTLL4, DNAH3, AKAP9, TTN, CTNNB1, KRT27, ANK1, MACF1, TTBK2, ANK3, PTK2B, KIF6, DMD, PPL, CAMSAP1L1, KIF21A, TUBB3, AGBL2, TRPC4, VPS18, MYO3A, MYO1E, KRT10, MYH7, ACTN2, SHANK1, FLNC, ATM, EPB41L3, FMN2, PPP1R9A, SYNE1, SYNE2, SPAG6, FLG, SPAG5, NINL, MYO16, ADD3, FHOD1, SPTB	2.19212	0.000186317	0.000186317	0.000787864
GO:0008092~cytoskeletal protein binding	26	9.77444	6.62863e-07	MYH15, SHROOM3, DIAPH2, UTRN, TTN, ANK1, MACF1, DMD, MKL2, VPS18, MYO3A, CLMN, MYO1E, PTPRT, ACTN2, MYH7, FLNC, FMN2, EPB41L3, SYNE1, PPP1R9A, SYNE2, MYO16, ADD3, FHOD1, SPTB	3.15924	0.000310834	0.000155429	0.000945953
GO:0030554~adenyl nucleotide binding	52	19.5489	8.44141e-07	ADCY1, MYH15, ABCF2, ADCY8, ADCY5, DUOX2, INO80, ITPKB, CCT2, TTN, NLRC4, ACSS1, ATP2B4, DHX36, MDN1, MAP2K7, MYO3A, PKN2, PRKCI, TP53, MYH7, PBK, CCT6A, NLRP2, ACVR2A, PCCA, EP400, TOP3B, ACSBG2, DNAH3, AKAP9, TTBK2, KIF6, PTK2B, DHX16, KIF21A, HCN1, MSH6, FLT1, SHPRH, MSH3, MKI67, MYO1E, ATM, PLK2, ATP2A1, ABCC3, SLFN12, MYO16, RAD54B, MTOR, ACAD10	2.01935	0.000395824	0.000131959	0.00120465
GO:0032559~adenyl ribonucleotide binding	50	18.797	1.04205e-06	ADCY1, MYH15, ABCF2, ADCY8, ADCY5, INO80, ITPKB, CCT2, TTN, ACSS1, NLRC4, ATP2B4, DHX36, MDN1, MAP2K7, MYO3A, PKN2, PRKCI, TP53, MYH7, PBK, CCT6A, NLRP2, ACVR2A, PCCA, EP400, TOP3B, ACSBG2, DNAH3, AKAP9, TTBK2, KIF6, PTK2B, DHX16, KIF21A, HCN1, MSH6, FLT1, SHPRH, MSH3, MKI67, MYO1E, ATM, PLK2, ATP2A1, ABCC3, SLFN12, MYO16, RAD54B, MTOR	2.04544	0.000488604	0.000122173	0.00148708
GO:0042995~cell projection	29	10.9023	1.28673e-06	DCC, SYT1, SCN1A, PARD3, CLCN2, UTRN, DNAH3, TTLL4, CDH2, CTNNB1, PTK2B, ANK3, CNTNAP1, SEMA3A, TUBB3, USH2A, HCN1, MYO3A, PLEK, NF1, SCN2A, ACTN2, STAT1, SHANK1, PPP1R9A, SPAG6, ITGA5, MTOR, LRP2	2.79905	0.000410382	0.000205212	0.00173554
GO:0001883~purine nucleoside binding	52	19.5489	1.33117e-06	ADCY1, MYH15, ABCF2, ADCY8, ADCY5, DUOX2, INO80, ITPKB, CCT2, TTN, NLRC4, ACSS1, ATP2B4, DHX36, MDN1, MAP2K7, MYO3A, PKN2, PRKCI, TP53, MYH7, PBK, CCT6A, NLRP2, ACVR2A, PCCA, EP400, TOP3B, ACSBG2, DNAH3, AKAP9, TTBK2, KIF6, PTK2B, DHX16, KIF21A, HCN1, MSH6, FLT1, SHPRH, MSH3, MKI67, MYO1E, ATM, PLK2, ATP2A1, ABCC3, SLFN12, MYO16, RAD54B, MTOR, ACAD10	1.98908	0.000624122	0.000124856	0.00189966
GO:0001882~nucleoside binding	52	19.5489	1.6334e-06	ADCY1, MYH15, ABCF2, ADCY8, ADCY5, DUOX2, INO80, ITPKB, CCT2, TTN, NLRC4, ACSS1, ATP2B4, DHX36, MDN1, MAP2K7, MYO3A, PKN2, PRKCI, TP53, MYH7, PBK, CCT6A, NLRP2, ACVR2A, PCCA, EP400, TOP3B, ACSBG2, DNAH3, AKAP9, TTBK2, KIF6, PTK2B, DHX16, KIF21A, HCN1, MSH6, FLT1, SHPRH, MSH3, MKI67, MYO1E, ATM, PLK2, ATP2A1, ABCC3, SLFN12, MYO16, RAD54B, MTOR, ACAD10	1.9755	0.000765774	0.00012767	0.00233097
GO:0005524~ATP binding	49	18.4211	1.70311e-06	ADCY1, MYH15, ABCF2, ADCY8, ADCY5, INO80, ITPKB, CCT2, TTN, ACSS1, NLRC4, ATP2B4, DHX36, MDN1, MAP2K7, MYO3A, PKN2, PRKCI, TP53, MYH7, PBK, CCT6A, NLRP2, ACVR2A, PCCA, EP400, TOP3B, ACSBG2, DNAH3, AKAP9, TTBK2, KIF6, PTK2B, DHX16, KIF21A, MSH6, FLT1, SHPRH, MKI67, MSH3, MYO1E, ATM, PLK2, ATP2A1, ABCC3, SLFN12, MYO16, RAD54B, MTOR	2.03168	0.00079844	0.000114102	0.00243044
GO:0043005~neuron projection	19	7.14286	3.17211e-06	HCN1, DCC, SYT1, SCN1A, CLCN2, NF1, UTRN, SCN2A, ACTN2, SHANK1, STAT1, CTNNB1, PPP1R9A, ANK3, PTK2B, CNTNAP1, SEMA3A, MTOR, TUBB3	3.73743	0.00101139	0.000337245	0.00427849
GO:0044459~plasma membrane part	58	21.8045	7.60637e-06	SYT1, PCDHA2, SCN3A, UTRN, SORL1, GABBR1, CTNNB1, ATP2B4, ANK1, ANK3, CNTNAP1, PARD3B, CDH24, TUBB3, SCN10A, SCN2A, PRKCI, PCDHB2, MYH7, ACTN2, NRXN1, PNPLA6, C8A, SLC26A4, EPB41L3, ACVR2A, IGF2R, LRP12, TMPRSS11F, AKAP7, ADD3, SPTB, PARD3, SCN1A, SHROOM3, CDH2, CDH4, GPRC5A, COL17A1, MACF1, PTK2B, DMD, PPL, AP3D1, VPS18, TRPC4, FLT1, PLEK, SHANK1, PPP1R9A, SYNE1, SYNE2, ITGA5, ABCC3, ADRA1B, SYT…	1.77116	0.0024235	0.000606426	0.0102591
GO:0030054~cell junction	23	8.64662	8.24033e-06	SYT1, PARD3, SCN1A, SHROOM3, UTRN, SCN2A, GABBR1, MYH7, ACTN2, CDH2, SHANK1, CTNNB1, EPB41L3, PPP1R9A, COL17A1, MACF1, ITGA5, PTK2B, PPL, DMD, PARD3B, ADD3, CDH24	2.98706	0.00262522	0.000525597	0.0111141
GO:0043232~intracellular non-membrane-bounded organelle	64	24.0602	1.68172e-05	MYH15, UTRN, TTLL4, CCT2, TTN, CTNNB1, ANK1, ANK3, HLX, MKX, CAMSAP1L1, KDM5A, TUBB3, MYO3A, TP53, ACTN2, MYH7, KRT10, FLNC, EPB41L3, FMN2, SPAG6, SPAG5, LRP12, ADD3, EP400, FHOD1, SPTB, TOP3B, PARD3, SHROOM3, DNAH3, AKAP9, COIL, KRT27, MACF1, TTBK2, KIF6, PTK2B, DMD, PPL, RNF168, KIF21A, DNMT3B, SETDB1, AGBL2, MSH6, TRPC4, VPS18, SHPRH, MKI67, MYO1E, SUV39H1, SHANK1, STAT1, ATM, NOP14, PPP1R9A, …	1.65852	0.00535038	0.000893724	0.0226809
GO:0043228~non-membrane-bounded organelle	64	24.0602	1.68172e-05	MYH15, UTRN, TTLL4, CCT2, TTN, CTNNB1, ANK1, ANK3, HLX, MKX, CAMSAP1L1, KDM5A, TUBB3, MYO3A, TP53, ACTN2, MYH7, KRT10, FLNC, EPB41L3, FMN2, SPAG6, SPAG5, LRP12, ADD3, EP400, FHOD1, SPTB, TOP3B, PARD3, SHROOM3, DNAH3, AKAP9, COIL, KRT27, MACF1, TTBK2, KIF6, PTK2B, DMD, PPL, RNF168, KIF21A, DNMT3B, SETDB1, AGBL2, MSH6, TRPC4, VPS18, SHPRH, MKI67, MYO1E, SUV39H1, SHANK1, STAT1, ATM, NOP14, PPP1R9A, …	1.65852	0.00535038	0.000893724	0.0226809
GO:0017076~purine nucleotide binding	55	20.6767	2.4284e-05	ADCY1, MYH15, ABCF2, ADCY8, ADCY5, DUOX2, INO80, ITPKB, CCT2, TTN, NLRC4, ACSS1, ATP2B4, DHX36, MDN1, MAP2K7, TUBB3, MYO3A, SPAG1, PKN2, PRKCI, TP53, MYH7, SRPRB, PBK, CCT6A, NLRP2, ACVR2A, PCCA, EP400, TOP3B, ACSBG2, DNAH3, AKAP9, TTBK2, KIF6, PTK2B, DHX16, KIF21A, HCN1, MSH6, FLT1, SHPRH, MSH3, MKI67, MYO1E, ATM, PLK2, ATP2A1, ABCC3, SLFN12, MYO16, RAD54B, MTOR, ACAD10	1.75612	0.0113247	0.00142266	0.0346496
GO:0005911~cell-cell junction	13	4.88722	2.52543e-05	SCN1A, PARD3, SHROOM3, SCN2A, CDH2, CTNNB1, EPB41L3, COL17A1, ITGA5, PPL, PARD3B, ADD3, CDH24	4.60294	0.00802386	0.00115023	0.0340579
GO:0032555~purine ribonucleotide binding	53	19.9248	3.07715e-05	ADCY1, MYH15, ABCF2, ADCY8, ADCY5, INO80, ITPKB, CCT2, TTN, NLRC4, ACSS1, ATP2B4, DHX36, MDN1, MAP2K7, TUBB3, MYO3A, SPAG1, PKN2, PRKCI, TP53, MYH7, SRPRB, PBK, CCT6A, NLRP2, ACVR2A, PCCA, EP400, TOP3B, ACSBG2, DNAH3, AKAP9, TTBK2, KIF6, PTK2B, DHX16, KIF21A, HCN1, MSH6, FLT1, SHPRH, MSH3, MKI67, MYO1E, ATM, PLK2, ATP2A1, ABCC3, SLFN12, MYO16, RAD54B, MTOR	1.76784	0.0143284	0.00160228	0.0439043
GO:0032553~ribonucleotide binding	53	19.9248	3.07715e-05	ADCY1, MYH15, ABCF2, ADCY8, ADCY5, INO80, ITPKB, CCT2, TTN, NLRC4, ACSS1, ATP2B4, DHX36, MDN1, MAP2K7, TUBB3, MYO3A, SPAG1, PKN2, PRKCI, TP53, MYH7, SRPRB, PBK, CCT6A, NLRP2, ACVR2A, PCCA, EP400, TOP3B, ACSBG2, DNAH3, AKAP9, TTBK2, KIF6, PTK2B, DHX16, KIF21A, HCN1, MSH6, FLT1, SHPRH, MSH3, MKI67, MYO1E, ATM, PLK2, ATP2A1, ABCC3, SLFN12, MYO16, RAD54B, MTOR	1.76784	0.0143284	0.00160228	0.0439043
GO:0005886~plasma membrane	83	31.203	3.30633e-05	PRX, SYT1, ADCY1, SCN3A, PCDHA2, ADCY8, ADCY5, DUOX2, UTRN, SORL1, GABBR1, CTNNB1, CDH20, ANK1, ATP2B4, TRAK2, ANK3, CNTNAP1, PARD3B, USH2A, TUBB3, CDH24, SCN10A, PCDHB5, SCN2A, MDGA2, PRKCI, F8, PCDHB2, ACTN2, PTPRT, MYH7, NRXN1, FLNC, PNPLA6, SLC26A4, C8A, EPB41L3, ACVR2A, UMODL1, IGF2R, LRP12, TMPRSS11F, AKAP7, COL1A1, ADD3, JAM3, SPTB, SCN1A, PARD3, SHROOM3, CSMD3, CDH2, CDH4, GPRC5A, CSMD2, …	1.47835	0.0104919	0.00131755	0.0445869
GO:0005509~calcium ion binding	33	12.406	3.3299e-05	DCHS2, SYT1, EFCAB6, PCDHA2, DUOX2, UTRN, CDH2, TTN, CDH4, CDH20, ATP2B4, LPA, MACF1, DMD, SLC24A2, CDH24, TRPC4, PCDHB5, CRTAC1, F8, PCDHB2, ACTN2, NRXN1, STAT1, STAT2, PLCG1, UMODL1, ITGA5, FLG, ATP2A1, NINL, VCAN, LRP2	2.19906	0.0154962	0.00156053	0.0475097
GO:0030016~myofibril	10	3.7594	3.85572e-05	SYNE1, ANK1, MYH15, DMD, ATP2A1, MYH7, ACTN2, TTN, FLNC, CTNNB1	6.06069	0.0122247	0.00136573	0.0519939
GO:0044430~cytoskeletal part	31	11.6541	6.19799e-05	PARD3, MYH15, SHROOM3, UTRN, DNAH3, TTLL4, AKAP9, TTN, CTNNB1, KRT27, TTBK2, PTK2B, KIF6, CAMSAP1L1, KIF21A, TUBB3, VPS18, MYO3A, MYO1E, KRT10, MYH7, ACTN2, SHANK1, ATM, PPP1R9A, SPAG6, SPAG5, FLG, NINL, MYO16, SPTB	2.19063	0.019578	0.00197527	0.0835668
GO:0043292~contractile fiber	10	3.7594	7.59495e-05	SYNE1, ANK1, MYH15, DMD, ATP2A1, MYH7, ACTN2, TTN, FLNC, CTNNB1	5.55981	0.0239376	0.00220019	0.102393
GO:0005516~calmodulin binding	11	4.13534	9.49494e-05	CAMTA1, SYT1, ADCY1, ATP2B4, MYH15, MYO3A, MYO1E, ITPKB, MYH7, TTN, ADD3	4.81176	0.0435563	0.00404031	0.135415
GO:0030017~sarcomere	9	3.38346	9.96259e-05	SYNE1, ANK1, DMD, ATP2A1, MYH7, ACTN2, TTN, FLNC, CTNNB1	6.1782	0.0312825	0.00264502	0.134293
GO:0030424~axon	11	4.13534	0.000125012	DCC, HCN1, SCN1A, PTK2B, ANK3, NF1, SCN2A, CNTNAP1, SEMA3A, STAT1, TUBB3	4.65415	0.0390964	0.00306309	0.168485
GO:0005272~sodium channel activity	6	2.25564	0.000152292	HCN1, SCN1A, SCN3A, SCN2A, NALCN, SCN10A	11.4826	0.0689388	0.00593484	0.217113
GO:0000166~nucleotide binding	58	21.8045	0.000250102	ADCY1, MYH15, ABCF2, ADCY8, ADCY5, DUOX2, INO80, ITPKB, CCT2, TTN, RNF213, NLRC4, ACSS1, ATP2B4, DHX36, MDN1, MAP2K7, TUBB3, MYO3A, SPAG1, PKN2, PRKCI, TP53, MYH7, SRPRB, PBK, CCT6A, NLRP2, ACVR2A, PCCA, EP400, TOP3B, PABPC5, ACSBG2, DNAH3, AKAP9, TTBK2, KIF6, PTK2B, DHX16, KIF21A, HCN1, MSH6, FLT1, SHPRH, MSH3, MKI67, MYO1E, ATM, PLK2, ATP2A1, MYO16, ABCC3, PPRC1, SLFN12, RAD54B, MTOR, ACAD10	1.58216	0.110693	0.00898344	0.356323
GO:0044449~contractile fiber part	9	3.38346	0.000268409	SYNE1, ANK1, DMD, ATP2A1, MYH7, ACTN2, TTN, FLNC, CTNNB1	5.35808	0.0820699	0.00609805	0.361427
GO:0005938~cell cortex	10	3.7594	0.00031661	PPP1R9A, TRPC4, PARD3, MACF1, PTK2B, UTRN, PRKCI, ADD3, SPTB, CTNNB1	4.60779	0.0960802	0.00671168	0.426204
GO:0001518~voltage-gated sodium channel complex	4	1.50376	0.000634459	SCN1A, SCN3A, SCN2A, SCN10A	22.4246	0.183278	0.0125738	0.852383
GO:0015629~actin cytoskeleton	13	4.88722	0.000662904	VPS18, MYH15, MYO3A, MYO1E, UTRN, ACTN2, MYH7, TTN, FMN2, PPP1R9A, MACF1, MYO16, SPTB	3.25114	0.19066	0.0123662	0.890439
GO:0030425~dendrite	10	3.7594	0.000707153	HCN1, PPP1R9A, CLCN2, NF1, ACTN2, SEMA3A, MTOR, SHANK1, STAT1, CTNNB1	4.12722	0.202012	0.0124585	0.949615
GO:0044463~cell projection part	12	4.51128	0.000720152	SCN1A, PPP1R9A, PARD3, PLEK, SPAG6, ITGA5, DNAH3, TTLL4, CNTNAP1, ACTN2, LRP2, CTNNB1	3.44993	0.205316	0.0120225	0.966992
GO:0034706~sodium channel complex	4	1.50376	0.00126996	SCN1A, SCN3A, SCN2A, SCN10A	17.9396	0.333273	0.0200647	1.69942
GO:0014704~intercalated disc	4	1.50376	0.00126996	SCN1A, SCN2A, CDH2, CTNNB1	17.9396	0.333273	0.0200647	1.69942
GO:0031674~I band	6	2.25564	0.00128132	DMD, ATP2A1, ACTN2, TTN, FLNC, CTNNB1	7.33895	0.335689	0.019288	1.7145
GO:0043167~ion binding	91	34.2105	0.00139808	SYT1, ADCY1, PCDHA2, SCN3A, ADCY8, ADCY5, DUOX2, UTRN, TTN, RNF213, PTEN, NT5DC1, NLRC4, CDH20, LPA, ATP2B4, SLC24A2, LOXL3, NALCN, KDM5A, MAP2K7, CDH24, ZNF577, SCN10A, ZNF644, PCDHB5, CRTAC1, SCN2A, TP53, PRKCI, F8, PCDHB2, ACTN2, NRXN1, SLC26A4, ACVR2A, EYA4, ZNF236, UMODL1, UBR5, ADAMTS1, VCAN, ADD3, ADAMTS4, DCHS2, ERMP1, SCN1A, CLCN2, EFCAB6, CDH2, ZNF514, CDH4, DIDO1, ATF2, RNF123, MACF1, …	1.31405	0.481158	0.0457869	1.97676
GO:0044420~extracellular matrix part	8	3.00752	0.00174601	LAMA2, COL17A1, COL3A1, ADAMTS1, AGRN, COL1A1, COL16A1, USH2A	4.59991	0.42734	0.0250209	2.32953
GO:0016323~basolateral plasma membrane	10	3.7594	0.00322457	COL17A1, ANK1, MACF1, ITGA5, PTK2B, ANK3, DMD, MYH7, ACTN2, CTNNB1	3.31397	0.6431	0.0438071	4.26283
*The annotation terms with Benjamini-Hochberg P value less than 0.05 are listed.
